# Supplementary material for: Guidelines for the prescription of standard hematology and biochemistry clinical laboratory tests in the intensive care unit: A scoping review protocol
Source: PLoS One. 2024 Oct 25;19(10):e0310059. doi: 10.1371/journal.pone.0310059 (PMC11508088; doi:10.1371/journal.pone.0310059)
Supplement: S1 Table — Draft of the data extraction instrument that will be used for data charting. The table is susceptible to change after pilot testing. (XLSX) [file pone.0310059.s002.xlsx]

## Sheet: Feuil1
Information related to the document											Information related to the content of the guidelines
Information extracted	Authors	Year	Type of article	Type of authorship	Organization/Journal area of expertise	Geographical location	Methodology provided	Update status	Description (if Y)	Non-lab guidelines in the document ?	# of included study (if applicable)	Tests concerned by the guidelines	Description	Assessment of strength of recommendation	Description
Type of information	Descriptive.	Number.	Close list.	Close list.	Close list.	Close list.	Y/N	Y/N	Descriptive.	Y/N	Number.	Close list.	Descriptive.	Y/N	Descriptive.
